# Supplementary material for: Challenges in Nanofiber Formation from NADES-Based Anthocyanin Extracts: A Physicochemical Perspective
Source: Materials (Basel). 2025 Sep 27;18(19):4502. doi: 10.3390/ma18194502 (PMC12526017; doi:10.3390/ma18194502)
Supplement: Supplementary file 1 [file materials-18-04502-s001.zip]

Archive with 1 entries (1 files):
- materials-3859078-supplementary.pdf
